# Supplementary material for: Nonparametric estimation of median survival times with applications to multi-site or multi-center studies
Source: PLoS One. 2018 May 17;13(5):e0197295. doi: 10.1371/journal.pone.0197295 (PMC5957417; doi:10.1371/journal.pone.0197295)
Supplement: S1 Dataset — (ZIP) [file pone.0197295.s002.zip]

Archive with 4 entries (3 files):
- /
- myfunction.R
- job1.R
- main.R
