# Supplementary material for: Nonparametric estimation of median survival times with applications to multi-site or multi-center studies
Source: PLoS One. 2018 May 17;13(5):e0197295. doi: 10.1371/journal.pone.0197295 (PMC5957417; doi:10.1371/journal.pone.0197295)
Supplement: S1 Dataset — (ZIP) [file pone.0197295.s002.zip › myfunction.R]

library(MASS)
library(splines)
library(survival)

# uniform:
datagen=function(nsize1,nsize2, nsize3, nsize4, theta,a,c,p) {
  # f=(1-2*p)/(a[1]*p+0.000001)
  f=(1-2*p)/(a*p+0.000001)
  y1<-runif(nsize1, theta[1]-a[1]/c[1],theta[1]+a[1]/c[1] )
  y2<-runif(nsize2, theta[2]-a[2]/c[2],theta[2]+a[2]/c[2] )
  y3<-runif(nsize3, theta[3]-a[3]/c[3],theta[3]+a[3]/c[3] )
  y4<-runif(nsize4, theta[4]-a[4]/c[4],theta[4]+a[4]/c[4] )
  c1<-runif(nsize1, theta[1]-a[1]/c[1],theta[1]+a[1]/c[1]+f[1]*a[1])
  c2<-runif(nsize2, theta[2]-a[2]/c[2],theta[2]+a[2]/c[2]+f[2]*a[2])
  c3<-runif(nsize3, theta[3]-a[3]/c[3],theta[3]+a[3]/c[3]+f[3]*a[3] )
  c4<-runif(nsize4, theta[4]-a[4]/c[4],theta[4]+a[4]/c[4]+f[4]*a[4] )
  
  yy1<-ifelse(y1<=c1,y1,c1)
  delta1<-ifelse(y1<=c1,1,0)
  yy2<-ifelse(y2<=c2,y2,c2)
  delta2<-ifelse(y2<=c2,1,0)
  yy3<-ifelse(y3<=c3,y3,c3)
  delta3<-ifelse(y3<=c3,1,0)
  yy4<-ifelse(y4<=c4,y4,c4)
  delta4<-ifelse(y4<=c4,1,0)
  
  data1<-cbind(yy1,delta1)
  data2<-cbind(yy2,delta2)
  data3<-cbind(yy3,delta3)
  data4<-cbind(yy4,delta4)
  
  return(list(data1,data2,data3,data4))
}

## log-normal:
datagen2=function(nsize1,nsize2, nsize3, nsize4,theta,a,c,p) {
  f=2/(p+0.000001)-4
  y1<-exp(rnorm(nsize1, theta[1], a[1]))
  y2<-exp(rnorm(nsize2, theta[2], a[2]))
  y3<-exp(rnorm(nsize3, theta[3], a[3]))
  y4<-exp(rnorm(nsize4, theta[4], a[4]))
  
  c1<-exp(theta[1]+a[1]*runif(nsize1, -2, 2+f[1]))
  c2<-exp(theta[2]+a[2]*runif(nsize2, -2, 2+f[2]))
  c3<-exp(theta[3]+a[3]*runif(nsize3, -2, 2+f[3]))
  c4<-exp(theta[4]+a[4]*runif(nsize4, -2, 2+f[4]))
  
  yy1<-ifelse(y1<=c1,y1,c1)
  delta1<-ifelse(y1<=c1,1,0)
  yy2<-ifelse(y2<=c2,y2,c2)
  delta2<-ifelse(y2<=c2,1,0)
  yy3<-ifelse(y3<=c3,y3,c3)
  delta3<-ifelse(y3<=c3,1,0)
  yy4<-ifelse(y4<=c4,y4,c4)
  delta4<-ifelse(y4<=c4,1,0)
  
  data1<-cbind(yy1,delta1)
  data2<-cbind(yy2,delta2)
  data3<-cbind(yy3,delta3)
  data4<-cbind(yy4,delta4)
  
  return(list(data1,data2,data3,data4))
}

## mixed (2 uniform, 2 lognorm)
## the median of lognorm(mu,sigma2) is e^(mu);

datagen3=function(nsize1,nsize2, nsize3, nsize4, theta,a,c,p) {
  # unif:
  f1=(1-2*p)/(a[1]*p[1]+0.000001)
  f2=(1-2*p)/(a[2]*p[2]+0.000001)
  # lognorm:
  f3=2/(p[3]+0.000001)-4
  f4=2/(p[4]+0.000001)-4
  # unif:
  y1<-runif(nsize1, theta[1]-a[1]/c[1],theta[1]+a[1]/c[1] )
  y2<-runif(nsize2, theta[2]-a[2]/c[2],theta[2]+a[2]/c[2] )
  
  # log-norm
  y3<-exp(rnorm(nsize3, theta[3], a[3]))
  y4<-exp(rnorm(nsize4, theta[4], a[4]))
  
  # unif:
  c1<-runif(nsize1, theta[1]-a[1]/c[1],theta[1]+a[1]/c[1]+f1*a[1])
  c2<-runif(nsize2, theta[2]-a[2]/c[2],theta[2]+a[2]/c[2]+f2*a[2])
  
  # log-norm
  c3<-exp(theta[3]+a[3]*runif(nsize3, -2, 2+f3))
  c4<-exp(theta[4]+a[4]*runif(nsize4, -2, 2+f4))
  
  yy1<-ifelse(y1<=c1,y1,c1)
  delta1<-ifelse(y1<=c1,1,0)
  yy2<-ifelse(y2<=c2,y2,c2)
  delta2<-ifelse(y2<=c2,1,0)
  yy3<-ifelse(y3<=c3,y3,c3)
  delta3<-ifelse(y3<=c3,1,0)
  yy4<-ifelse(y4<=c4,y4,c4)
  delta4<-ifelse(y4<=c4,1,0)
  
  data1<-cbind(yy1,delta1)
  data2<-cbind(yy2,delta2)
  data3<-cbind(yy3,delta3)
  data4<-cbind(yy4,delta4)
  
  return(list(data1,data2,data3,data4))
  
}

############
## add on 05/2011
# exponential:
datagen4=function(nsize1,nsize2, nsize3, nsize4, theta,a,c,p) {
  # a: lambda for y
  # f: lambda for c
  
  f=a*(p+0.000001)/(1-p)
  y1<-rexp(nsize1, rate=a[1])+theta[1]
  y2<-rexp(nsize2, rate=a[2])+theta[2]
  y3<-rexp(nsize3, rate=a[3])+theta[3]
  y4<-rexp(nsize4, rate=a[4])+theta[4]
  c1<-rexp(nsize1, rate=f[1])+theta[1]
  c2<-rexp(nsize2, rate=f[2])+theta[2]
  c3<-rexp(nsize3, rate=f[3])+theta[3]
  c4<-rexp(nsize4, rate=f[4])+theta[4]
  
  yy1<-ifelse(y1<=c1,y1,c1)
  delta1<-ifelse(y1<=c1,1,0)
  yy2<-ifelse(y2<=c2,y2,c2)
  delta2<-ifelse(y2<=c2,1,0)
  yy3<-ifelse(y3<=c3,y3,c3)
  delta3<-ifelse(y3<=c3,1,0)
  yy4<-ifelse(y4<=c4,y4,c4)
  delta4<-ifelse(y4<=c4,1,0)
  
  data1<-cbind(yy1,delta1)
  data2<-cbind(yy2,delta2)
  data3<-cbind(yy3,delta3)
  data4<-cbind(yy4,delta4)
  
  return(list(data1,data2,data3,data4))
}

##################################################
#########
# added mixed (2 unif + 2 exp) on 07/01/2011
## the median of exp(rate) is log(2)/rate;

datagen5=function(nsize1,nsize2, nsize3, nsize4, theta,a,c,p) {
  # unif:
  f1=(1-2*p)/(a[1]*p[1]+0.000001)
  f2=(1-2*p)/(a[2]*p[2]+0.000001)
  # exp:
  f3=a[3]*(p[3]+0.000001)/(1-p[3])
  f4=a[4]*(p[4]+0.000001)/(1-p[4])
  
  # unif:
  y1<-runif(nsize1, theta[1]-a[1]/c[1],theta[1]+a[1]/c[1] )
  y2<-runif(nsize2, theta[2]-a[2]/c[2],theta[2]+a[2]/c[2] )
  # exp
  y3<-rexp(nsize3, rate=a[3])+theta[3]
  y4<-rexp(nsize4, rate=a[4])+theta[4]
  
  # unif:
  c1<-runif(nsize1, theta[1]-a[1]/c[1],theta[1]+a[1]/c[1]+f1*a[1])
  c2<-runif(nsize2, theta[2]-a[2]/c[2],theta[2]+a[2]/c[2]+f2*a[2])
  # exp
  c3<-rexp(nsize3, rate=f3)+theta[3]
  c4<-rexp(nsize4, rate=f4)+theta[4]
  
  yy1<-ifelse(y1<=c1,y1,c1)
  delta1<-ifelse(y1<=c1,1,0)
  yy2<-ifelse(y2<=c2,y2,c2)
  delta2<-ifelse(y2<=c2,1,0)
  yy3<-ifelse(y3<=c3,y3,c3)
  delta3<-ifelse(y3<=c3,1,0)
  yy4<-ifelse(y4<=c4,y4,c4)
  delta4<-ifelse(y4<=c4,1,0)
  
  data1<-cbind(yy1,delta1)
  data2<-cbind(yy2,delta2)
  data3<-cbind(yy3,delta3)
  data4<-cbind(yy4,delta4)
  
  return(list(data1,data2,data3,data4))
  
}

##################################################
#########
# added mixed (2 exp+ 2 lognorm) on 07/05/2011
## the median of exp(rate) is log(2)/rate;
## the median of lognorm(mu,sigma2) is e^(mu);

datagen6=function(nsize1,nsize2, nsize3, nsize4, theta,a,c,p) {
  
  # lognorm:
  f1=2/(p[1]+0.000001)-4
  f2=2/(p[2]+0.000001)-4
  # exp:
  f3=a[3]*(p[3]+0.000001)/(1-p[3])
  f4=a[4]*(p[4]+0.000001)/(1-p[4])
  
  # log-norm
  y1<-exp(rnorm(nsize1, theta[1], a[1]))
  y2<-exp(rnorm(nsize2, theta[2], a[2]))
  # exp
  y3<-rexp(nsize3, rate=a[3])+theta[3]
  y4<-rexp(nsize4, rate=a[4])+theta[4]
  
  # log-norm
  c1<-exp(theta[1]+a[1]*runif(nsize1, -2, 2+f1))
  c2<-exp(theta[2]+a[2]*runif(nsize2, -2, 2+f2))
  # exp
  c3<-rexp(nsize3, rate=f3)+theta[3]
  c4<-rexp(nsize4, rate=f4)+theta[4]
  
  yy1<-ifelse(y1<=c1,y1,c1)
  delta1<-ifelse(y1<=c1,1,0)
  yy2<-ifelse(y2<=c2,y2,c2)
  delta2<-ifelse(y2<=c2,1,0)
  yy3<-ifelse(y3<=c3,y3,c3)
  delta3<-ifelse(y3<=c3,1,0)
  yy4<-ifelse(y4<=c4,y4,c4)
  delta4<-ifelse(y4<=c4,1,0)
  
  data1<-cbind(yy1,delta1)
  data2<-cbind(yy2,delta2)
  data3<-cbind(yy3,delta3)
  data4<-cbind(yy4,delta4)
  
  return(list(data1,data2,data3,data4))
}

#######################################################################
## compare methods by simulation:
#######################################################################

sim.comp=function(n1=100,n2=200,n3=150,n4=200,nn=5000,nb=200,dist="unif",
                  p=c(5,10,15,20)/100,theta=rep(6,4),a=rep(4,4),c=rep(2,4),
                  pinu=0.2,sen=1.0) {
  
  nsize1<-n1
  nsize2<-n2
  nsize3<-n3
  nsize4<-n4
  nn<-nn
  nb<-nb
  nsize<-nsize1+nsize2+nsize3+nsize4
  w1=nsize1/nsize
  w2=nsize2/nsize
  w3=nsize3/nsize
  w4=nsize4/nsize
  
  p<-p
  theta<-theta
  a<-a
  c<-c
  
  result1<-result2<-result3<-result4<-result5<-ltest <- rep(0,nn)
  
  mse = matrix(0,nn,7)
  ue = matrix(0,nn,4)
  ce = matrix(0,nn,4)
  sce = matrix(0,nn,4)
  pte = matrix(0,nn,4)
  spte = matrix(0,nn,4)
  sse = matrix(0,nn,4)
  pse = matrix(0,nn,4)
  for(i in 1:nn){
    tryCatch({
      
      print(i)
      if (dist=="unif") temp<-datagen(nsize1,nsize2,nsize3,nsize4,theta,a,c,p)
      
      if (dist=="lognorm") temp<-datagen2(nsize1,nsize2,nsize3,nsize4,theta,a,c,p)
      
      if (dist=="mixed") temp<-datagen3(nsize1,nsize2,nsize3,nsize4,theta,a,c,p)
      
      if (dist=="exp") temp<-datagen4(nsize1,nsize2,nsize3,nsize4,theta,a,c,p)
      
      if (dist=="mixed2") temp<-datagen5(nsize1,nsize2,nsize3,nsize4,theta,a,c,p)
      
      if (dist=="mixed3") temp<-datagen6(nsize1,nsize2,nsize3,nsize4,theta,a,c,p)
      
      d1<-temp[[1]]
      d2<-temp[[2]]
      d3<-temp[[3]]
      d4<-temp[[4]]
      
      fit1 <- survfit(Surv(d1[,1],d1[,2])~1)
      m1<-min(fit1$time[fit1$surv<=0.5])
      fit2 <- survfit(Surv(d2[,1],d2[,2])~1)
      m2<-min(fit2$time[fit2$surv<=0.5])
      fit3 <- survfit(Surv(d3[,1],d3[,2])~1)
      m3<-min(fit3$time[fit3$surv<=0.5])
      fit4 <- survfit(Surv(d4[,1],d4[,2])~1)
      m4<-min(fit4$time[fit4$surv<=0.5])
      
      f1<-approxfun(fit1$time, fit1$surv, rule = 2)
      f2<-approxfun(fit2$time, fit2$surv, rule = 2)
      f3<-approxfun(fit3$time, fit3$surv, rule = 2)
      f4<-approxfun(fit4$time, fit4$surv, rule = 2)
      
      #ctime lists all the times from 4 
      ctime<-sort(unique(c(fit1$time,fit2$time,fit3$time,fit4$time)))
      
      csurv<-rep(0, length(ctime))
      for(kk in 1:length(ctime))
      {
        csurv[kk]<-w1*f1(ctime[kk])+w2*f2(ctime[kk])+w3*f3(ctime[kk])+w4*f4(ctime[kk])
      }
      cm<-min(ctime[csurv<=0.5])
      
      t1<-f1(cm)
      t2<-f2(cm)
      t3<-f3(cm)
      t4<-f4(cm)
      
      ## variances from the Greenwood's formula:
      sum1=summary(fit1)
      sum2=summary(fit2)
      sum3=summary(fit3)
      sum4=summary(fit4)
      
      se.f1=approxfun(sum1$time, sum1$std.err, rule = 2)
      se.f2=approxfun(sum2$time, sum2$std.err, rule = 2)
      se.f3=approxfun(sum3$time, sum3$std.err, rule = 2)
      se.f4=approxfun(sum4$time, sum4$std.err, rule = 2)
      
      # modified on 06/25
      v1=nsize1*(se.f1(cm))^2
      v2=nsize2*(se.f2(cm))^2
      v3=nsize3*(se.f3(cm))^2
      v4=nsize4*(se.f4(cm))^2
      v.total=w1*v1+w2*v2+w3*v3+w4*v4
      
      cv3<-matrix(0,4,4)
      
      cv3[1,1]<-(1-w1)^2*v1/w1+v.total-w1*v1
      cv3[2,2]<-(1-w2)^2*v2/w2+v.total-w2*v2
      cv3[3,3]<-(1-w3)^2*v3/w3+v.total-w3*v3
      cv3[4,4]<-(1-w4)^2*v4/w4+v.total-w4*v4
      
      cv3[1,2]<-cv3[2,1]<-v.total-v1-v2
      cv3[1,3]<-cv3[3,1]<-v.total-v1-v3
      cv3[1,4]<-cv3[4,1]<-v.total-v1-v4
      cv3[2,3]<-cv3[3,2]<-v.total-v3-v2
      cv3[2,4]<-cv3[4,2]<-v.total-v4-v2
      cv3[3,4]<-cv3[4,3]<-v.total-v3-v4
      
      ## BC-Greenwood:
      test5<-nsize*t(c((t1-0.5),(t2-0.5),(t3-0.5),(t4-0.5)))%*%ginv(cv3)%*%(c((t1-0.5),(t2-0.5),(t3-0.5),(t4-0.5)))
      result5[i]<-ifelse(pchisq(test5,3)>=0.95,1,0)
      
      cdata<-rbind(d1,d2,d3,d4)
      group<-c(rep(1,length(d1[,1])), rep(2,length(d2[,1])),rep(3,length(d3[,1])),rep(4,length(d4[,1])))
      
      cdata<-cbind(cdata,group)
      s<-survdiff(Surv(cdata[,1], cdata[,2]) ~ group)
      result2[i]<-ifelse(pchisq(s[5]$chisq,3)>=0.95,1,0)
      
      s2<-survdiff(Surv(cdata[,1], cdata[,2]) ~ group, rho=1)
      result3[i]<-ifelse(pchisq(s2[5]$chisq,3)>=0.95,1,0)
      
      ## bootstrapping:
      bm1<-bm2<-bm3<-bm4<-rep(0,nb)
      
      bt1<-bt2<-bt3<-bt4<-rep(0,nb)
      
      
      for(ii in 1:nb){
        id1<-sample(1:nsize1,replace=TRUE)
        id2<-sample(1:nsize2,replace=TRUE)
        id3<-sample(1:nsize3,replace=TRUE)
        id4<-sample(1:nsize4,replace=TRUE)
        bd1<-d1[id1,]
        bd2<-d2[id2,]
        bd3<-d3[id3,]
        bd4<-d4[id4,]
        
        fit1 <- survfit(Surv(bd1[,1],bd1[,2])~1)
        bm1[ii]<-min(fit1$time[fit1$surv<=0.5])
        fit2 <- survfit(Surv(bd2[,1],bd2[,2])~1)
        bm2[ii]<-min(fit2$time[fit2$surv<=0.5])
        fit3 <- survfit(Surv(bd3[,1],bd3[,2])~1)
        bm3[ii]<-min(fit3$time[fit3$surv<=0.5])
        fit4 <- survfit(Surv(bd4[,1],bd4[,2])~1)
        bm4[ii]<-min(fit4$time[fit4$surv<=0.5])
        
        ## added on 07/12/2010:
        if (bm1[ii]==Inf) bm1[ii]= NA
        if (bm2[ii]==Inf) bm2[ii]= NA
        if (bm3[ii]==Inf) bm3[ii]= NA
        if (bm4[ii]==Inf) bm4[ii]= NA
        
        f1 <- approxfun(fit1$time, fit1$surv, rule = 2)
        f2 <- approxfun(fit2$time, fit2$surv, rule = 2)
        f3 <- approxfun(fit3$time, fit3$surv, rule = 2)
        f4 <- approxfun(fit4$time, fit4$surv, rule = 2)
        
        # modified on 07/28/2009;
        # used the estimated weighted median from data, not simulated;
        # ctime<-sort(unique(c(fit1$time,fit2$time,fit3$time,fit4$time)))
        # csurv<-rep(0, length(ctime))
        # for( kk in 1:length(ctime))
        # csurv[kk]<-w1*f1(ctime[kk])+w2*f2(ctime[kk])+w3*f3(ctime[kk])+w4*f4(ctime[kk])
        # cm<-min(ctime[csurv<=0.5])
        
        bt1[ii]<-f1(cm)
        bt2[ii]<-f2(cm)
        bt3[ii]<-f3(cm)
        bt4[ii]<-f4(cm)
        
      }
      
      ## new method: modified on 06/25, 07/12/2010, 06/27/2012:
      vv11=var(bm1,na.rm = TRUE)   ##sigma_1^2/n_1
      vv22=var(bm2,na.rm = TRUE)
      vv33=var(bm3,na.rm = TRUE)
      vv44=var(bm4,na.rm = TRUE)
      
      vv1=nsize1*var(bm1,na.rm = TRUE)  ##sigma_1^2
      vv2=nsize2*var(bm2,na.rm = TRUE)
      vv3=nsize3*var(bm3,na.rm = TRUE)
      vv4=nsize4*var(bm4,na.rm = TRUE)
      
      ll=1/vv11+1/vv22+1/vv33+1/vv44
      l1=1/vv11/ll
      l2=1/vv22/ll
      l3=1/vv33/ll
      l4=1/vv44/ll  
      
      tt=vv1/w1*l1^2+vv2*l2^2/w2+vv3*l3^2/w3+vv4*l4^2/w4
      
      cv<-matrix(0,4,4)
      
      cv[1,1]<-vv1/w1*(1-l1)^2+tt-vv1*l1^2/w1
      cv[2,2]<-vv2/w2*(1-l2)^2+tt-vv2*l2^2/w2
      cv[3,3]<-vv3/w3*(1-l3)^2+tt-vv3*l3^2/w3
      cv[4,4]<-vv4/w4*(1-l4)^2+tt-vv4*l4^2/w4
      
      cv[1,2]<-cv[2,1]<-tt-l1*vv1/w1-l2*vv2/w2
      cv[1,3]<-cv[3,1]<-tt-l1*vv1/w1-l3*vv3/w3
      cv[1,4]<-cv[4,1]<-tt-l1*vv1/w1-l4*vv4/w4
      cv[2,3]<-cv[3,2]<-tt-l3*vv3/w3-l2*vv2/w2
      cv[2,4]<-cv[4,2]<-tt-l4*vv4/w4-l2*vv2/w2
      cv[3,4]<-cv[4,3]<-tt-l4*vv4/w4-l3*vv3/w3
      
      mm<-l1*m1+l2*m2+l3*m3+l4*m4
      
      # new method:
      test<-nsize*t(c(m1-mm,m2-mm,m3-mm,m4-mm))%*%ginv(cv)%*%(c(m1-mm,m2-mm,m3-mm,m4-mm))
      ltest[i] = test
      result1[i]<-ifelse(pchisq(test,3)>=0.95,1,0)
      
      # add estimators
      lambda_alpha = qchisq(0.95,3)
      ue[i,] = c(m1,m2,m3,m4)
      ce[i,] = rep(mm,4)
      sce[i,] = (1-pinu)*c(m1,m2,m3,m4)+pinu*mm
      pte[i,] = rep(mm,4)
      spte[i,] = (1-pinu)*c(m1,m2,m3,m4)+pinu*mm
      if(test>=lambda_alpha){
        pte[i,] = c(m1,m2,m3,m4)
        spte[i,] = c(m1,m2,m3,m4)
      }
      sse[i,] = c(m1,m2,m3,m4)-c(m1-mm,m2-mm,m3-mm,m4-mm)/test
      pse[i,] = rep(mm,4)
      if(test>=1){
        pse[i,] = c(m1,m2,m3,m4)-c(m1-mm,m2-mm,m3-mm,m4-mm)/test
      }
      
      # do mse
      thm = NULL
      if(dist=="unif") thm = theta
      if(dist=="lognorm") thm = exp(theta)
      if(dist=="exp") thm = theta+log(2)/a
      if(dist=="mixed") {
        thm[1:2] = theta[1:2]
        thm[3:4] = exp(theta[3:4])
      }
      if(dist=="mixed2") {
        thm[1:2] = theta[1:2]
        thm[3:4] = theta[3:4]+log(2)/a[3:4]
      }
      if(dist=="mixed3") {
        thm[1:2] = exp(theta[1:2])
        thm[3:4] = theta[3:4]+log(2)/a[3:4]
      }
      mse[i,] = c(sum((ue[i,]-thm)^2),sum((ce[i,]-thm)^2),
                  sum((sce[i,]-thm)^2),sum((pte[i,]-thm)^2),
                  sum((spte[i,]-thm)^2),sum((sse[i,]-thm)^2),
                  sum((pse[i,]-thm)^2))
      
      ## BC with bootstrapping:
      # modified on 06/25
      vvv1=nsize1*var(bt1)
      vvv2=nsize2*var(bt2)
      vvv3=nsize3*var(bt3)
      vvv4=nsize4*var(bt4)
      
      vvv=vvv1*w1+vvv2*w2+vvv3*w3+vvv4*w4
      
      cv2<-matrix(0,4,4)
      
      cv2[1,1]<-vvv1*(1-w1)^2/w1+vvv-vvv1*w1
      cv2[2,2]<-vvv2*(1-w2)^2/w2+vvv-vvv2*w2
      cv2[3,3]<-vvv3*(1-w3)^2/w3+vvv-vvv3*w3
      cv2[4,4]<-vvv4*(1-w4)^2/w4+vvv-vvv4*w4
      
      cv2[1,2]<-cv2[2,1]<-vvv-vvv1-vvv2
      cv2[1,3]<-cv2[3,1]<-vvv-vvv1-vvv3
      cv2[1,4]<-cv2[4,1]<-vvv-vvv1-vvv4
      cv2[2,3]<-cv2[3,2]<-vvv-vvv3-vvv2
      cv2[2,4]<-cv2[4,2]<-vvv-vvv4-vvv2
      cv2[3,4]<-cv2[4,3]<-vvv-vvv3-vvv4
      
      test2<-nsize*t(c((t1-0.5),(t2-0.5),(t3-0.5),(t4-0.5)))%*%ginv(cv2)%*%(c((t1-0.5),(t2-0.5),(t3-0.5),(t4-0.5)))
      result4[i]<-ifelse(pchisq(test2,3)>=0.95,1,0)
    },error=function(e){})
  }
  res=list(new=mean(result1),bc.greenwood=mean(result5), 
           bc.boos=mean(result4),logran=mean(result2),
           wilcoxon=mean(result3),thm=thm,ue=ue,ce=ce,sce=sce,pte=pte,
           spte=spte,sse=sse,pse=pse,mse=mse,ltest=ltest)
  return(res)
} # for function "sim.comp"
