# Supplementary material for: Nonparametric estimation of median survival times with applications to multi-site or multi-center studies
Source: PLoS One. 2018 May 17;13(5):e0197295. doi: 10.1371/journal.pone.0197295 (PMC5957417; doi:10.1371/journal.pone.0197295)
Supplement: S1 Dataset — (ZIP) [file pone.0197295.s002.zip › job1.R]

rm(list=ls())
setwd("/home/ch263/Chuan/shrinkage_revision1_new/")
n1=50
n2=50
n3=50
n4=50
dist="unif"
p=rep(50,4)/100
theta=c(6,6,6.5,6)
a=rep(4,4)
c=rep(2,4)
source("myfunction.R")
source("main.R")
