# Supplementary material for: Nonparametric estimation of median survival times with applications to multi-site or multi-center studies
Source: PLoS One. 2018 May 17;13(5):e0197295. doi: 10.1371/journal.pone.0197295 (PMC5957417; doi:10.1371/journal.pone.0197295)
Supplement: S1 Dataset — (ZIP) [file pone.0197295.s002.zip › main.R]

set.seed(12345)
junk=sim.comp(n1=n1,n2=n2,n3=n3,n4=n4,nn=1000,nb=200,dist=dist,
              p=p,theta=theta, a=a,c=c)
save(junk, file=paste("result/res-n",n1, "-dist-", dist, "-p-", p[1], ".Rdata", sep=""))
